# Supplementary material for: Enhancing Phytochemical Compounds, Functional Properties, and Volatile Flavor Profiles of Pomelo (Citrus grandis (L.) Osbeck) Juices from Different Cultivars through Fermentation with Lacticaseibacillus paracasei
Source: Foods. 2023 Nov 27;12(23):4278. doi: 10.3390/foods12234278 (PMC10706427; doi:10.3390/foods12234278)
Supplement: Supplementary file 1 [file foods-12-04278-s001.zip]

Archive with 1 entries (1 files):
- foods-2741921-supplementary.htm
